# Supplementary material for: The Industrial Residue of Andiroba (Carapa sp.): A Promising Source of Natural Acaricides Against Dermacentor nitens (Acari: Ixodidae)
Source: Vet Sci. 2025 Apr 29;12(5):421. doi: 10.3390/vetsci12050421 (PMC12115955; doi:10.3390/vetsci12050421)
Supplement: Supplementary file 1 [file vetsci-12-00421-s001.zip]

Archive with 1 entries (1 files):
- vetsci-3554076-supplementary.pdf
